# Supplementary material for: Interpretable prognostic modeling of endometrial cancer
Source: Sci Rep. 2022 Dec 13;12:21543. doi: 10.1038/s41598-022-26134-w (PMC9747711; doi:10.1038/s41598-022-26134-w)
Supplement: Supplementary file 3 — Supplementary Information 3. [file 41598_2022_26134_MOESM3_ESM.xlsx]

## Sheet: Sheet1
	Model	Cohort	IBS FSI	IBS FSII
IBS at 1 year	CPH	all	0.0174	0.0174
IBS at 2 years			0.0353	0.034
IBS at 5 years			0.0677	0.0654
overall IBS			0.0962	0.0924
IBS at 1 year	OST		0.0169	0.0139
IBS at 2 years			0.035	0.0297
IBS at 5 years			0.0666	0.0573
overall IBS			0.0908	0.0797
IBS at 1 year	CPH	MMRd	0.0108	0.0092
IBS at 2 years			0.0318	0.0276
IBS at 5 years			0.0736	0.0665
overall IBS			0.1017	0.0957
IBS at 1 year	OST		0.0116	0.0081
IBS at 2 years			0.0339	0.0179
IBS at 5 years			0.0752	0.0416
overall IBS			0.1057	0.0728
IBS at 1 year	CPH	NSMP	0.009	0.0086
IBS at 2 years			0.017	0.0156
IBS at 5 years			0.0309	0.0306
overall IBS			0.0526	0.0505
IBS at 1 year	OST		0.0083	0.0084
IBS at 2 years			0.0175	0.0165
IBS at 5 years			0.0314	0.0301
overall IBS			0.0479	0.0471
IBS at 1 year	CPH	p53ab	0.0614	0.0593
IBS at 2 years			0.1014	0.0964
IBS at 5 years			0.1467	0.1466
overall IBS			0.1621	0.1561
IBS at 1 year	OST		0.0656	0.0559
IBS at 2 years			0.1053	0.0859
IBS at 5 years			0.1508	0.1185
overall IBS			0.1658	0.1326
